# Supplementary material for: Isolation and characterization of a novel lytic bacteriophage vB_EcoS_P78 against multidrug-resistant Escherichia coli
Source: Virus Res. 2025 Oct 29;361:199652. doi: 10.1016/j.virusres.2025.199652 (PMC12677095; doi:10.1016/j.virusres.2025.199652)
Supplement: Supplementary file 1 [file mmc1.xlsx]

## Sheet: Sheet1
ID	Name	Accession No.	Species	Genus	Host	Genome Size (bp)	GC Content(%)
1	Pseudomonas phage YMC11/02/R656	KT968831	Bugaksanvirus R656	Bugaksanvirus	Pseudomonas	60919	58.738
2	Escherichia phage SSL-2009a	FJ750948	Dhillonvirus SSL2009a	Dhillonvirus	Escherichia	44899	54.667
3	Sodalis phage SO-1	GQ502199	Dhillonvirus SO1	Dhillonvirus	Sodalis	45169	54.581
4	Shigella phage EP23	JN984867	Dhillonvirus EP23	Dhillonvirus	Shigella	44077	54.42
5	Escherichia phage HK578	JQ086375	Dhillonvirus HK578	Dhillonvirus	Escherichia	43741	54.484
6	Escherichia phage JL1	JX865427	Dhillonvirus JL1	Dhillonvirus	Escherichia	43457	54.773
7	Escherichia phage EK99P-1	KM233151	Dhillonvirus EK99P1	Dhillonvirus	Escherichia	44332	54.475
8	Escherichia phage YD-2008.s	KM896878	Dhillonvirus YD2008s	Dhillonvirus	Escherichia	44613	54.614
9	Escherichia phage Envy	KX534335	Dhillonvirus envy	Dhillonvirus	Escherichia	45206	54.457
10	Escherichia phage Gluttony	KX534336	Dhillonvirus gluttony	Dhillonvirus	Escherichia	44513	54.456
11	Escherichia phage slur05	LN881730	Dhillonvirus slur05	Dhillonvirus	Escherichia	43900	54.544
12	Escherichia phage Gluttony_ev152	LR597646	Dhillonvirus gluttonyev152	Dhillonvirus	Escherichia	44825	54.607
13	Escherichia phage vB_Eco_Maverick	LR990702	Dhillonvirus maverick	Dhillonvirus	Escherichia	42624	54.511
14	Escherichia phage B2	MG581355	Dhillonvirus B2	Dhillonvirus	Escherichia	44283	54.671
15	Escherichia phage vB_EcoS_PNS1	MK138527	Dhillonvirus PNS1	Dhillonvirus	Escherichia	43945	54.361
16	Escherichia phage vB_EcoS_PTXU06	MK373789	Dhillonvirus PTXU06	Dhillonvirus	Escherichia	45904	54.441
17	Escherichia phage vB_EcoS_WF5505	MK373790	Dhillonvirus WF5505	Dhillonvirus	Escherichia	47082	54.301
18	Escherichia phage vB_EcoS_WFI	MK373791	Dhillonvirus WF1	Dhillonvirus	Escherichia	45536	54.572
19	Escherichia phage CEC_Kaz_2018	MK728541	Dhillonvirus CECKaz2018	Dhillonvirus	Escherichia	44283	54.547
20	Escherichia phage rolling	MN850575	Dhillonvirus rolling	Dhillonvirus	Escherichia	46017	54.197
21	Escherichia phage welsh	MN850589	Dhillonvirus welsh	Dhillonvirus	Escherichia	45207	54.597
22	Escherichia phage bob	MN850628	Dhillonvirus bob	Dhillonvirus	Escherichia	45256	54.481
23	Escherichia phage mckay	MN850629	Dhillonvirus mckay	Dhillonvirus	Escherichia	44443	54.501
24	Escherichia phage jat	MN850650	Dhillonvirus jat	Dhillonvirus	Escherichia	44417	54.53
25	Escherichia phage vB_EcoS_011D5	MT478993	Dhillonvirus dv011D5	Dhillonvirus	Escherichia	45204	54.49
26	Escherichia phage vb_EcoS_bov22_1	MT884014	Dhillonvirus bov221	Dhillonvirus	Escherichia	44612	54.462
27	Escherichia phage vB_EcoS_Sponge	MW749005	Dhillonvirus sponge	Dhillonvirus	Escherichia	44887	54.525
28	Escherichia phage BF9	MW822006	Dhillonvirus BF9	Dhillonvirus	Escherichia	44963	54.478
29	Escherichia phage UAE_MI-01	MW862804	Dhillonvirus UAEM101	Dhillonvirus	Escherichia	44281	54.714
30	Escherichia phage vB_EcoS-101114BS4	MZ234016	Dhillonvirus dv 101114BS4	Dhillonvirus	Escherichia	45251	54.363
31	Escherichia phage vB_EcoS-CHD5UKE2	MZ234029	Dhillonvirus CHD5UKE2	Dhillonvirus	Escherichia	45243	54.324
32	Escherichia phage GeorgBuechner	MZ501070	Dhillonvirus georgbuechner	Dhillonvirus	Escherichia	44295	54.647
33	Escherichia phage KarlBarth	MZ501088	Dhillonvirus karlbarth	Dhillonvirus	Escherichia	43104	54.609
34	Escherichia phage Oekolampad	MZ501095	Dhillonvirus oekolampad	Dhillonvirus	Escherichia	44882	54.518
35	Escherichia phage PaulFeyerabend	MZ501097	Dhillonvirus paulfeyerabend	Dhillonvirus	Escherichia	44550	54.381
36	Escherichia phage TheodorHerzl	MZ501107	Dhillonvirus theodorherzl	Dhillonvirus	Escherichia	43627	54.436
37	Escherichia phage JLBYU60	OK272474	Dhillonvirus JLBYU60	Dhillonvirus	Escherichia	44804	54.53
38	Escherichia phage JLBYU37	OK272488	Dhillonvirus JLBYU37	Dhillonvirus	Escherichia	45011	54.431
39	Escherichia phage ZCEC10	OK310514	Dhillonvirus ZCEC10	Dhillonvirus	Escherichia	44776	54.685
40	Escherichia phage vB_EcoD_Over9000	OK499985	Dhillonvirus Over9000	Dhillonvirus	Escherichia	44583	54.606
41	Escherichia phage vB_EcoD_Pubbukkers	OK499988	Dhillonvirus pubbukkers	Dhillonvirus	Escherichia	44476	54.571
42	Escherichia phage vB_EcoD_Teewinot	OK499993	Dhillonvirus teewinot	Dhillonvirus	Escherichia	41800	54.492
43	Shigella phage vB_SboD_StarDew	OL615010	Dhillonvirus stardew	Dhillonvirus	Shigella	44715	54.681
44	Escherichia phage vB_EcoD_Opt212	OL770278	Dhillonvirus opt212	Dhillonvirus	Escherichia	44488	54.412
45	Escherichia phage vB_EcoS_L-h	OM262540	Dhillonvirus Lh	Dhillonvirus	Escherichia	45204	54.622
46	Escherichia phage vB_EcoS_Zar3M	OM262541	Dhillonvirus Zar3M	Dhillonvirus	Escherichia	45901	54.392
47	Escherichia phage PC2	ON184124	Dhillonvirus PC2	Dhillonvirus	Escherichia	45201	54.571
48	Escherichia phage EC115	ON210136	Dhillonvirus EC115	Dhillonvirus	Escherichia	44849	54.627
49	Escherichia phage PEC14	OP046317	Dhillonvirus PEC14	Dhillonvirus	Escherichia	37268	54.615
50	Edwardsiella phage eiAU	KF772233	Eiauvirus eiAU	Eiauvirus	Edwardsiella	43015	55.431
51	Escherichia phage K1H	GU196278	Kagunavirus K1H	Kagunavirus	Escherichia	41632	51.169
52	Escherichia phage G_AB-2017	KY295895	Kagunavirus GAB2017	Kagunavirus	Escherichia	41519	50.788
53	Escherichia phage L_AB-2017	KY295896	Kagunavirus LAB2017	Kagunavirus	Escherichia	41039	51.126
54	Escherichia phage P_AB-2017	KY295898	Kagunavirus PAB2017	Kagunavirus	Escherichia	41184	51.284
55	Escherichia phage vB_EcoS-UTI89UKE1	MZ234048	Kagunavirus UTI89UKE1	Kagunavirus	Escherichia	41265	50.951
56	Escherichia phage ULINTec2	MZ997838	Kagunavirus ULINTec2	Kagunavirus	Escherichia	40815	51.113
57	Escherichia phage UTI-CM001	OM810255	Kagunavirus UTICM001	Kagunavirus	Escherichia	41222	50.883
58	Pseudomonas phage Medea1	MW862109	Medeavirus medea1	Medeavirus	Pseudomonas	58919	58.059
59	Pseudomonas phage phiAH14a	KU708004	Miecznikowavirus AH14a	Miecznikowavirus	Pseudomonas	55060	58.134
60	Serratia phage Tsm2	MW082583	Otakuvirus Tsm2	Otakuvirus	Serratia	39799	56.978
61	Serratia phage vB_SmaM-Otaku	ON087563	Otakuvirus otaku	Otakuvirus	Serratia	39857	57.412
62	Escherichia phage vB_EcoS_P78	PX063913	Dhillonvirus	Dhillonvirus	Escherichia	44574	54.72

## Sheet: Sheet2
FJ750948	44899	54.667
GQ502199	45169	54.581
GU196278	41632	51.169
JN984867	44077	54.42
JQ086375	43741	54.484
JX865427	43457	54.773
KF772233	43015	55.431
KM233151	44332	54.475
KM896878	44613	54.614
KT968831	60919	58.738
KU708004	55060	58.134
KX534335	45206	54.457
KX534336	44513	54.456
KY295895	41519	50.788
KY295896	41039	51.126
KY295898	41184	51.284
LN881730	43900	54.544
LR597646	44825	54.607
LR990702	42624	54.511
MG581355	44283	54.671
MK138527	43945	54.361
MK373789	45904	54.441
MK373790	47082	54.301
MK373791	45536	54.572
MK728541	44283	54.547
MN850575	46017	54.197
MN850589	45207	54.597
MN850628	45256	54.481
MN850629	44443	54.501
MN850650	44417	54.53
MT478993	45204	54.49
MT884014	44612	54.462
MW082583	39799	56.978
MW749005	44887	54.525
MW822006	44963	54.478
MW862109	58919	58.059
MW862804	44281	54.714
MZ234016	45251	54.363
MZ234029	45243	54.324
MZ234048	41265	50.951
MZ501070	44295	54.647
MZ501088	43104	54.609
MZ501095	44882	54.518
MZ501097	44550	54.381
MZ501107	43627	54.436
MZ997838	40815	51.113
OK272474	44804	54.53
OK272488	45011	54.431
OK310514	44776	54.685
OK499985	44583	54.606
OK499988	44476	54.571
OK499993	41800	54.492
OL615010	44715	54.681
OL770278	44488	54.412
OM262540	45204	54.622
OM262541	45901	54.392
OM810255	41222	50.883
ON087563	39857	57.412
ON184124	45201	54.571
ON210136	44849	54.627
OP046317	37268	54.615
